# Supplementary material for: Prolylcarboxypeptidase promotes IGF1R/HER3 signaling and is a potential target to improve endocrine therapy response in estrogen receptor positive breast cancer
Source: Cancer Biol Ther. 2022 Nov 4;23(1):1–10. doi: 10.1080/15384047.2022.2142008 (PMC9639567; doi:10.1080/15384047.2022.2142008)
Supplement: Supplemental Material [file KCBT_A_2142008_SM9819.zip]

Archive with 2 entries (2 files):
- Fig._S1.eps
- Supplementary_Data_revision.docx
